# Supplementary material for: A PDCD4-Based Gene Expression Signature Predicts Overall Survival in Renal Cell Carcinoma: A TCGA-Based Discovery and External Validation Study
Source: Curr Issues Mol Biol. 2025 Dec 25;48(1):22. doi: 10.3390/cimb48010022 (PMC12840172; doi:10.3390/cimb48010022)
Supplement: Supplementary file 1 [file cimb-48-00022-s001.zip]

Archive with 8 entries (8 files):
- caption.pdf
- Supp_Figure_S1.pdf
- Supp_Figure_S2.pdf
- Supp_Figure_S3.pdf
- Supp_Figure_S4.pdf
- Supp_Table_S1.xls
- Supp_Table_S2.xls
- Supp_Table_S3.xlsx
