# Supplementary material for: A PDCD4-Based Gene Expression Signature Predicts Overall Survival in Renal Cell Carcinoma: A TCGA-Based Discovery and External Validation Study
Source: Curr Issues Mol Biol. 2025 Dec 25;48(1):22. doi: 10.3390/cimb48010022 (PMC12840172; doi:10.3390/cimb48010022)
Supplement: Supplementary file 1 [file cimb-48-00022-s001.zip › Supp_Table_S1.xls]

## Sheet: TABLE_S1_signature_genes
Rank	Gene Symbol	Spearman Correlation	Absolute Correlation	Direction
1	PDCD4	1	1	Positive
2	SMC3	0.830922	0.830922	Positive
3	UVRAG	0.82208	0.82208	Positive
4	MEF2A	0.815537	0.815537	Positive
5	TNKS2	0.813162	0.813162	Positive
6	SNX1	0.80939	0.80939	Positive
7	DYNC1LI2	0.808122	0.808122	Positive
8	PIAS1	0.806796	0.806796	Positive
9	CTCF	0.806054	0.806054	Positive
10	RSF1	0.804553	0.804553	Positive
11	SIN3A	0.803223	0.803223	Positive
12	ZRANB1	0.803098	0.803098	Positive
13	FBXW2	0.802939	0.802939	Positive
14	ARIH1	0.80064	0.80064	Positive
15	HMG20A	0.800535	0.800535	Positive
16	THRAP3	0.799846	0.799846	Positive
17	MSL2	0.799497	0.799497	Positive
18	PRDM10	0.799362	0.799362	Positive
19	CCSER2	0.797847	0.797847	Positive
20	BICRAL	0.796764	0.796764	Positive
21	WAPL	0.795196	0.795196	Positive
22	YTHDC1	0.795143	0.795143	Positive
23	RNF38	0.794782	0.794782	Positive
24	FEM1B	0.794211	0.794211	Positive
25	SHOC2	0.793862	0.793862	Positive
26	BCLAF1	0.792888	0.792888	Positive
27	ZC3H13	0.791783	0.791783	Positive
28	ZNF41	0.79106	0.79106	Positive
29	AQR	0.791036	0.791036	Positive
30	RNF111	0.790838	0.790838	Positive
31	KAT7	0.790505	0.790505	Positive
32	ELF1	0.790355	0.790355	Positive
33	VPS4B	0.790277	0.790277	Positive
34	CNST	0.789158	0.789158	Positive
35	METTL14	0.788322	0.788322	Positive
36	CSTF2T	0.788072	0.788072	Positive
37	TRAF6	0.787912	0.787912	Positive
38	SAMD8	0.787449	0.787449	Positive
39	RABGAP1	0.787375	0.787375	Positive
40	NCOA3	0.787312	0.787312	Positive
41	ROCK1	0.786805	0.786805	Positive
42	FAM120B	0.786319	0.786319	Positive
43	CDC5L	0.786096	0.786096	Positive
44	DDX46	0.786029	0.786029	Positive
45	UBR1	0.785582	0.785582	Positive
46	ABRAXAS2	0.785462	0.785462	Positive
47	EIF3A	0.785431	0.785431	Positive
48	KMT5B	0.785311	0.785311	Positive
49	KAT6B	0.785241	0.785241	Positive
50	EPC2	0.785064	0.785064	Positive
51	SNORD3A	-0.355616	0.355616	Negative
52	AL355796.1	-0.314637	0.314637	Negative
53	STRIT1	-0.309203	0.309203	Negative
54	RPS23P6	-0.301036	0.301036	Negative
55	C1QTNF12	-0.298969	0.298969	Negative
56	MTRNR2L3	-0.297096	0.297096	Negative
57	RNU1-67P	-0.284611	0.284611	Negative
58	PSENEN	-0.282231	0.282231	Negative
59	POLR2I	-0.272413	0.272413	Negative
60	AC124067.3	-0.264519	0.264519	Negative
61	MIR4768	-0.263571	0.263571	Negative
62	MRPL12	-0.261161	0.261161	Negative
63	MTRNR2L6	-0.260411	0.260411	Negative
64	MTRNR2L10	-0.259696	0.259696	Negative
65	RN7SL180P	-0.259629	0.259629	Negative
66	SBSN	-0.259624	0.259624	Negative
67	MTCO1P40	-0.256837	0.256837	Negative
68	MTND4P35	-0.256816	0.256816	Negative
69	C11orf86	-0.256186	0.256186	Negative
70	AC027279.1	-0.251658	0.251658	Negative
71	AL096701.1	-0.250711	0.250711	Negative
72	KRT4	-0.246964	0.246964	Negative
73	BLOC1S1	-0.241722	0.241722	Negative
74	SNHG9	-0.23905	0.23905	Negative
75	AC125611.1	-0.237337	0.237337	Negative
76	KRT6A	-0.23681	0.23681	Negative
77	AC004000.1	-0.234274	0.234274	Negative
78	AC006270.1	-0.233298	0.233298	Negative
79	AL096855.1	-0.233174	0.233174	Negative
80	TRIM54	-0.232364	0.232364	Negative
81	TMEM256	-0.230895	0.230895	Negative
82	RPL23AP32	-0.229741	0.229741	Negative
83	SPRR3	-0.228722	0.228722	Negative
84	KRT6C	-0.228202	0.228202	Negative
85	KRT18P8	-0.227188	0.227188	Negative
86	KRT6B	-0.226919	0.226919	Negative
87	RHBDL1	-0.226309	0.226309	Negative
88	AC002044.1	-0.222815	0.222815	Negative
89	C1QL1	-0.221614	0.221614	Negative
90	SPRR1B	-0.220297	0.220297	Negative
91	AC108673.3	-0.218692	0.218692	Negative
92	SNORA70B	-0.218335	0.218335	Negative
93	ADH7	-0.216496	0.216496	Negative
94	AL391095.2	-0.21595	0.21595	Negative
95	CIDEC	-0.215176	0.215176	Negative
96	AC002542.6	-0.213194	0.213194	Negative
97	MTCO2P2	-0.21241	0.21241	Negative
98	AC009145.4	-0.211942	0.211942	Negative
99	EFNA2	-0.211087	0.211087	Negative
100	Y_RNA	0.189074	0.189074	Positive
