# Supplementary material for: A PDCD4-Based Gene Expression Signature Predicts Overall Survival in Renal Cell Carcinoma: A TCGA-Based Discovery and External Validation Study
Source: Curr Issues Mol Biol. 2025 Dec 25;48(1):22. doi: 10.3390/cimb48010022 (PMC12840172; doi:10.3390/cimb48010022)
Supplement: Supplementary file 1 [file cimb-48-00022-s001.zip › Supp_Table_S2.xls]

## Sheet: TABLE_S2_validation_scores
Sample ID	PDCD4 Signature Score	Risk Group
GSM733579	-0.00235667	High
GSM733580	0.000868329	High
GSM733581	-0.0822655	Low
GSM733582	0.0389308	High
GSM733583	-0.106157	Low
GSM733584	0.00335735	High
GSM733585	-0.0646649	Low
GSM733586	0.0244902	High
GSM733587	-0.104669	Low
GSM733588	-0.0341695	Low
GSM733589	0.0477443	High
GSM733590	-0.0937377	Low
GSM733591	-0.0483659	Low
GSM733592	0.0323448	High
GSM733593	0.00228071	High
GSM733594	0.0181498	High
GSM733595	0.0214087	High
GSM733596	-0.122476	Low
GSM733597	0.00694375	High
GSM733598	-0.0733041	Low
GSM733599	-0.0395782	Low
GSM733600	0.0485198	High
GSM733601	-0.0258324	Low
GSM733602	-0.0908197	Low
GSM733603	-0.0737107	Low
GSM733604	0.00626273	High
GSM733605	0.1408	High
GSM733606	-0.0208857	Low
GSM733607	-0.0968244	Low
GSM733608	-0.0341193	Low
GSM733609	-0.0359689	Low
GSM733610	0.109944	High
GSM733611	-0.0165038	Low
GSM733612	-0.00688067	Low
GSM733613	0.0172401	High
GSM733614	-0.0503385	Low
GSM733615	0.0395897	High
GSM733616	0.01555	High
GSM733617	-0.00508895	High
