# Supplementary material for: A PDCD4-Based Gene Expression Signature Predicts Overall Survival in Renal Cell Carcinoma: A TCGA-Based Discovery and External Validation Study
Source: Curr Issues Mol Biol. 2025 Dec 25;48(1):22. doi: 10.3390/cimb48010022 (PMC12840172; doi:10.3390/cimb48010022)
Supplement: Supplementary file 1 [file cimb-48-00022-s001.zip › Supp_Table_S3.xlsx]

## Sheet: Top_Signature_Genes
Gene_Symbol	Gene_Type	Gene_ID	OMIM_ID	Correlation_Direction	Pathway	Functional_Description
SMC3	Protein-coding gene	ENSG00000108055	606062	Positive (Co-activated)	Chromosome Organization / DNA Repair	Core subunit of the cohesin complex essential for sister chromatid cohesion during cell division and DNA double-strand break repair. Loss of function leads to chromosomal instability in cancer.
UVRAG	Protein-coding gene	ENSG00000198382	608869	Positive (Co-activated)	Autophagy / Tumor Suppression	UV radiation resistance-associated gene; promotes autophagy and endocytic trafficking. Functions as tumor suppressor; frequently deleted in colon and gastric cancers. Regulates apoptosis and cellular homeostasis.
MEF2A	Protein-coding gene	ENSG00000068305	600660	Positive (Co-activated)	Transcriptional Regulation / Apoptosis	Myocyte enhancer factor 2A; transcription factor regulating cell differentiation, proliferation, and apoptosis. Acts as tumor suppressor in multiple cancers including RCC through regulation of cell cycle genes.
TNKS2	Protein-coding gene	ENSG00000107854	607128	Positive (Co-activated)	Telomere Maintenance / Wnt Signaling	Tankyrase 2; poly(ADP-ribose) polymerase involved in telomere homeostasis and regulation of Wnt/Î²-catenin signaling. Implicated in telomere maintenance and chromosome stability.
SNX1	Protein-coding gene	ENSG00000112335	601272	Positive (Co-activated)	Endosomal Trafficking / Receptor Recycling	Sorting nexin 1; regulates endosomal sorting and receptor recycling. Involved in retrograde transport from endosomes to trans-Golgi network. Dysregulation affects growth factor signaling.
DYNC1LI2	Protein-coding gene	ENSG00000135720	607583	Positive (Co-activated)	Intracellular Transport / Cell Division	Dynein light intermediate chain 2; component of cytoplasmic dynein complex essential for retrograde axonal transport and mitotic spindle organization. Critical for proper chromosome segregation.
PIAS1	Protein-coding gene	ENSG00000033800	603566	Positive (Co-activated)	SUMO Modification / Transcriptional Regulation	Protein inhibitor of activated STAT 1; E3 SUMO ligase that regulates transcription factors including p53 and STAT1. Modulates tumor suppressor pathways through SUMOylation.
CTCF	Protein-coding gene	ENSG00000102974	604167	Positive (Co-activated)	Chromatin Organization / Gene Regulation	CCCTC-binding factor; master regulator of chromatin architecture and 3D genome organization. Functions as transcriptional regulator and insulator; frequently mutated in cancer.
RSF1	Protein-coding gene	ENSG00000060237	609745	Positive (Co-activated)	Chromatin Remodeling / DNA Repair	Remodeling and spacing factor 1; chromatin remodeling protein involved in DNA damage response. Overexpression promotes tumor progression; involved in maintaining genome stability.
SIN3A	Protein-coding gene	ENSG00000169375	607776	Positive (Co-activated)	Transcriptional Repression / Histone Deacetylation	SIN3 transcription regulator family member A; scaffold protein for histone deacetylase complexes. Regulates cell cycle, apoptosis, and DNA repair through chromatin remodeling.
SNORD3A	Small nucleolar RNA (snoRNA)	ENSG00000199778	NA	Negative (Inversely regulated)	rRNA Processing / Ribosome Biogenesis	Small nucleolar RNA, C/D box 3A; guides 2'-O-methylation of ribosomal RNA. Upregulated in various cancers; contributes to increased ribosome biogenesis supporting rapid tumor cell proliferation.
AL355796.1	Long non-coding RNA (lncRNA)	ENSG00000273443	NA	Negative (Inversely regulated)	Long Non-coding RNA / Unknown Function	Long intergenic non-coding RNA; limited functional characterization. May regulate gene expression through chromatin interactions or serving as competing endogenous RNA.
STRIT1	Protein-coding gene	ENSG00000177103	NA	Negative (Inversely regulated)	Unknown / Potentially Metabolic	Sickle tail related gene 1; poorly characterized gene potentially involved in metabolic processes. Emerging evidence suggests role in cellular metabolism.
RPS23P6	Processed pseudogene	ENSG00000233927	NA	Negative (Inversely regulated)	Ribosomal Protein Pseudogene / Translation	Ribosomal protein S23 pseudogene 6; processed pseudogene that may regulate parent gene expression. Pseudogenes increasingly recognized as regulatory elements in cancer.
C1QTNF12	Protein-coding gene	ENSG00000184163	614862	Negative (Inversely regulated)	Adipokine Signaling / Metabolism	C1q and TNF related 12; secreted protein of the C1q/TNF superfamily involved in metabolic regulation and inflammation. May influence tumor microenvironment through metabolic signaling.
MTRNR2L3	Mitochondrial RNA-like gene	ENSG00000255823	NA	Negative (Inversely regulated)	Mitochondrial RNA-like / Cellular Stress	MT-RNR2-like 3; humanin-like protein involved in cellular stress response and apoptosis resistance. Upregulation associated with cancer cell survival under metabolic stress.
RNU1-67P	snRNA pseudogene	ENSG00000252544	NA	Negative (Inversely regulated)	U1 snRNA Pseudogene / Splicing	U1 small nuclear RNA pseudogene; may compete with functional U1 snRNA or regulate splicing. Pseudogene dysregulation increasingly recognized in cancer.
PSENEN	Protein-coding gene	ENSG00000205155	607632	Negative (Inversely regulated)	Gamma-Secretase Complex / Notch Signaling	Presenilin enhancer gamma-secretase subunit; component of Î³-secretase complex that cleaves Notch receptors and APP. Dysregulation affects Notch signaling pathway active in cancer.
POLR2I	Protein-coding gene	ENSG00000105258	180662	Negative (Inversely regulated)	RNA Polymerase II / Transcription	RNA polymerase II subunit I; component of RNA Pol II complex essential for mRNA synthesis. Dysregulation leads to altered transcriptional programs supporting cancer proliferation.
AC124067.3	Long non-coding RNA (lncRNA)	ENSG00000287513	NA	Negative (Inversely regulated)	Long Non-coding RNA / Unknown Function	Long intergenic non-coding RNA; minimal functional annotation. Likely involved in gene regulatory networks based on cancer-specific expression patterns.
